# Supplementary material for: Amphipolar, Amphiphilic 2,4-diarylpyrano[2,3-b]indoles as Turn-ON Luminophores in Acidic and Basic Media
Source: Molecules. 2022 Apr 6;27(7):2354. doi: 10.3390/molecules27072354 (PMC9000430; doi:10.3390/molecules27072354)
Supplement: Supplementary file 1 [file molecules-27-02354-s001.zip]

Archive with 1 entries (1 files):
- molecules-1646095-supplementary.pdf
